# Supplementary material for: Induction of Oxidative Stress on Retinal Pigment Epithelial Cells Triggered a Proangiogenic Environment
Source: Int J Mol Sci. 2026 Jul 15;27(14):6291. doi: 10.3390/ijms27146291 (PMC13409842; doi:10.3390/ijms27146291)
Supplement: Supplementary file 1 [file ijms-27-06291-s001.zip]

Archive with 1 entries (1 files):
- ijms-4398126-supplementary.pdf
